# Supplementary material for: A prognostic assessment predicated by blood culture-based bacteria clustering from real-world evidence: Novel strategies and perspectives on prevention and management of sepsis
Source: Front Mol Biosci. 2023 Mar 30;10:1160146. doi: 10.3389/fmolb.2023.1160146 (PMC10098072; doi:10.3389/fmolb.2023.1160146)
Supplement: Supplementary file 4 [file DataSheet2.ZIP]

Archive with 10 entries (10 files):
- ╔·┤μ╟·╧▀_01.pdf
- ╔·┤μ╟·╧▀_02.pdf
- ╔·┤μ╟·╧▀_03.pdf
- ╔·┤μ╟·╧▀_04.pdf
- ╔·┤μ╟·╧▀_12.pdf
- ╔·┤μ╟·╧▀_13.pdf
- ╔·┤μ╟·╧▀_14.pdf
- ╔·┤μ╟·╧▀_23.pdf
- ╔·┤μ╟·╧▀_24.pdf
- ╔·┤μ╟·╧▀_34.pdf
