# Supplementary material for: A prognostic assessment predicated by blood culture-based bacteria clustering from real-world evidence: Novel strategies and perspectives on prevention and management of sepsis
Source: Front Mol Biosci. 2023 Mar 30;10:1160146. doi: 10.3389/fmolb.2023.1160146 (PMC10098072; doi:10.3389/fmolb.2023.1160146)
Supplement: Supplementary file 5 [file Table1.XLSX]

## Sheet: Sheet1
	cluster0	83(total counts)			cluster1	305(total counts)			cluster2	733(total counts)			cluster3	932(total counts)			cluster4	286(total counts)
ENTEROCOCCUS FAECALIS	83	1		ESCHERICHIA COLI	305	1		STAPHYLOCOCCUS, COAGULASE NEGATIVE	733	1		KLEBSIELLA PNEUMONIAE	96	0.103004		STAPH AUREUS COAG +	286	1
STAPHYLOCOCCUS, COAGULASE NEGATIVE	20	0.240964		KLEBSIELLA PNEUMONIAE	15	0.0491803		STAPHYLOCOCCUS EPIDERMIDIS	30	0.0409277		ENTEROCOCCUS FAECIUM	92	0.0987124		VIRIDANS STREPTOCOCCI	6	0.020979
KLEBSIELLA PNEUMONIAE	6	0.0722892		ENTEROCOCCUS FAECALIS	10	0.0327869		STAPH AUREUS COAG +	18	0.0245566		STAPHYLOCOCCUS EPIDERMIDIS	72	0.0772532		CANDIDA ALBICANS	4	0.013986
STAPH AUREUS COAG +	6	0.0722892		KLEBSIELLA OXYTOCA	7	0.0229508		CORYNEBACTERIUM SPECIES (DIPHTHEROIDS)	17	0.0231924		VIRIDANS STREPTOCOCCI	57	0.0611588		ENTEROCOCCUS FAECIUM	4	0.013986
ENTEROBACTER CLOACAE COMPLEX	3	0.0361446		BACTEROIDES FRAGILIS GROUP	5	0.0163934		ENTEROCOCCUS FAECIUM	12	0.0163711		CORYNEBACTERIUM SPECIES (DIPHTHEROIDS)	51	0.054721		STAPHYLOCOCCUS EPIDERMIDIS	4	0.013986
ENTEROCOCCUS FAECIUM	3	0.0361446		ENTEROCOCCUS FAECIUM	5	0.0163934		VIRIDANS STREPTOCOCCI	10	0.0136426		CANDIDA ALBICANS	49	0.0525751		CANDIDA GLABRATA	3	0.0104895
ENTEROCOCCUS SP.	3	0.0361446		ENTEROCOCCUS CASSELIFLAVUS	3	0.00983607		ESCHERICHIA COLI	9	0.0122783		CANDIDA GLABRATA	43	0.0461373		BACTEROIDES FRAGILIS GROUP	2	0.00699301
PROTEUS MIRABILIS	3	0.0361446		ENTEROCOCCUS SP.	3	0.00983607		PSEUDOMONAS AERUGINOSA	7	0.0095498		PSEUDOMONAS AERUGINOSA	43	0.0461373		BETA STREPTOCOCCUS GROUP G	2	0.00699301
CANDIDA PARAPSILOSIS	2	0.0240964		STREPTOCOCCUS ANGINOSUS (MILLERI) GROUP	3	0.00983607		ANAEROBIC GRAM POSITIVE COCCUS(I)	6	0.00818554		STREPTOCOCCUS PNEUMONIAE	41	0.0439914		CORYNEBACTERIUM SPECIES (DIPHTHEROIDS)	2	0.00699301
GRAM NEGATIVE ROD(S)	2	0.0240964		ANAEROBIC GRAM POSITIVE COCCUS(I)	2	0.00655738		CANDIDA PARAPSILOSIS	6	0.00818554		BACTEROIDES FRAGILIS GROUP	37	0.0396996		STREPTOCOCCUS ANGINOSUS (MILLERI) GROUP	2	0.00699301
GRAM POSITIVE COCCUS(COCCI)	2	0.0240964		CLOSTRIDIUM SPECIES NOT C. PERFRINGENS OR C. SEPTICUM	2	0.00655738		KLEBSIELLA PNEUMONIAE	5	0.00682128		ANAEROBIC GRAM POSITIVE COCCUS(I)	33	0.0354077		STREPTOCOCCUS PNEUMONIAE	2	0.00699301
STENOTROPHOMONAS MALTOPHILIA	2	0.0240964		ENTEROBACTER CLOACAE COMPLEX	2	0.00655738		PROTEUS MIRABILIS	5	0.00682128		STREPTOCOCCUS ANGINOSUS (MILLERI) GROUP	26	0.027897		NOT ANTHRACIS	1	0.0034965
NOT ANTHRACIS	1	0.0120482		ENTEROCOCCUS GALLINARUM	2	0.00655738		STREPTOCOCCUS ANGINOSUS (MILLERI) GROUP	5	0.00682128		BETA STREPTOCOCCUS GROUP B	24	0.0257511		AEROMONAS HYDROPHILA	1	0.0034965
ACINETOBACTER BAUMANNII	1	0.0120482		LACTOBACILLUS SPECIES	2	0.00655738		LACTOBACILLUS SPECIES	4	0.00545703		PROPIONIBACTERIUM ACNES	24	0.0257511		BACILLUS SPECIES	1	0.0034965
ACINETOBACTER BAUMANNII COMPLEX	1	0.0120482		PROTEUS MIRABILIS	2	0.00655738		PROPIONIBACTERIUM ACNES	4	0.00545703		PROTEUS MIRABILIS	23	0.0246781		CANDIDA TROPICALIS	1	0.0034965
AEROCOCCUS SPECIES	1	0.0120482		PSEUDOMONAS AERUGINOSA	2	0.00655738		ACINETOBACTER BAUMANNII COMPLEX	3	0.00409277		ENTEROBACTER CLOACAE COMPLEX	20	0.0214592		ENTEROBACTER AEROGENES	1	0.0034965
BACILLUS SPECIES	1	0.0120482		STAPH AUREUS COAG +	2	0.00655738		BETA STREPTOCOCCUS GROUP B	3	0.00409277		SERRATIA MARCESCENS	19	0.0203863		ENTEROCOCCUS SP.	1	0.0034965
BACTEROIDES FRAGILIS GROUP	1	0.0120482		STREPTOCOCCUS BOVIS	2	0.00655738		CANDIDA ALBICANS	3	0.00409277		GRAM POSITIVE RODS	13	0.0139485		KLEBSIELLA OXYTOCA	1	0.0034965
CANDIDA ALBICANS	1	0.0120482		NOT ANTHRACIS	1	0.00327869		MICROCOCCUS/STOMATOCOCCUS SPECIES	3	0.00409277		KLEBSIELLA OXYTOCA	13	0.0139485		KLEBSIELLA PNEUMONIAE	1	0.0034965
CANDIDA DUBLINIENSIS	1	0.0120482		AEROMONAS HYDROPHILA	1	0.00327869		SERRATIA MARCESCENS	3	0.00409277		MICROCOCCUS/STOMATOCOCCUS SPECIES	12	0.0128755		LACTOBACILLUS SPECIES	1	0.0034965
CITROBACTER SEDLAKII	1	0.0120482		AEROMONAS HYDROPHILA COMPLEX	1	0.00327869		NOT ANTHRACIS	2	0.00272851		BACILLUS SPECIES	11	0.0118026		NON-FERMENTER, NOT PSEUDOMONAS AERUGINOSA	1	0.0034965
CLOSTRIDIUM PERFRINGENS	1	0.0120482		AEROMONAS SPECIES	1	0.00327869		ANAEROBIC GRAM POSITIVE ROD(S)	2	0.00272851		CANDIDA PARAPSILOSIS	11	0.0118026		PRESUMPTIVE VEILLONELLA SPECIES	1	0.0034965
ENTEROCOCCUS AVIUM	1	0.0120482		BACILLUS SPECIES	1	0.00327869		BACILLUS SPECIES	2	0.00272851		CANDIDA TROPICALIS	11	0.0118026		PROTEUS MIRABILIS	1	0.0034965
ESCHERICHIA COLI	1	0.0120482		CANDIDA DUBLINIENSIS	1	0.00327869		BACTEROIDES FRAGILIS GROUP	2	0.00272851		PREVOTELLA SPECIES	11	0.0118026		PSEUDOMONAS AERUGINOSA	1	0.0034965
GRAM POSITIVE RODS	1	0.0120482		CANDIDA GLABRATA	1	0.00327869		CANDIDA TROPICALIS	2	0.00272851		STAPHYLOCOCCUS HOMINIS	11	0.0118026		STAPHYLOCOCCUS HOMINIS	1	0.0034965
GRAM VARIABLE RODS	1	0.0120482		CANDIDA KRUSEI	1	0.00327869		ENTEROBACTER AEROGENES	2	0.00272851		CLOSTRIDIUM SPECIES NOT C. PERFRINGENS OR C. SEPTICUM	10	0.0107296
LACTOBACILLUS SPECIES	1	0.0120482		CLOSTRIDIUM PERFRINGENS	1	0.00327869		KLEBSIELLA OXYTOCA	2	0.00272851		PROBABLE MICROCOCCUS SPECIES	10	0.0107296
LACTOCOCCUS SPECIES	1	0.0120482		CLOSTRIDIUM TERTIUM	1	0.00327869		NEISSERIA SPECIES	2	0.00272851		NOT ANTHRACIS	9	0.00965665
PSEUDOMONAS AERUGINOSA	1	0.0120482		ENTEROBACTER AEROGENES	1	0.00327869		PRESUMPTIVE PEPTOSTREPTOCOCCUS SPECIES	2	0.00272851		CITROBACTER FREUNDII COMPLEX	9	0.00965665
RAOULTELLA PLANTICOLA	1	0.0120482		ENTEROCOCCUS AVIUM	1	0.00327869		STAPHYLOCOCCUS LUGDUNENSIS	2	0.00272851		LACTOBACILLUS SPECIES	9	0.00965665
SERRATIA MARCESCENS	1	0.0120482		GRAM NEGATIVE ROD #2	1	0.00327869		BETA STREPTOCOCCUS	1	0.00136426		ANAEROBIC GRAM POSITIVE ROD(S)	7	0.00751073
				HAEMOPHILUS SPECIES NOT INFLUENZAE	1	0.00327869		BURKHOLDERIA CEPACIA GROUP	1	0.00136426		ENTEROBACTER CLOACAE	7	0.00751073
				LACTOCOCCUS SPECIES	1	0.00327869		CANDIDA GLABRATA	1	0.00136426		GRAM POSITIVE COCCUS(COCCI)	7	0.00751073
				MICROCOCCUS/STOMATOCOCCUS SPECIES	1	0.00327869		CANDIDA SPECIES	1	0.00136426		STAPHYLOCOCCUS CAPITIS	7	0.00751073
				MORGANELLA MORGANII	1	0.00327869		CHRYSEOBACTERIUM INDOLOGENES	1	0.00136426		ABIOTROPHIA/GRANULICATELLA SPECIES	6	0.00643777
				NEISSERIA SPECIES	1	0.00327869		CITROBACTER FREUNDII COMPLEX	1	0.00136426		BETA STREPTOCOCCUS GROUP G	6	0.00643777
				PROBABLE MICROCOCCUS SPECIES	1	0.00327869		CITROBACTER KOSERI	1	0.00136426		ENTEROBACTER AEROGENES	6	0.00643777
				STAPHYLOCOCCUS EPIDERMIDIS	1	0.00327869		ENTEROBACTER CLOACAE	1	0.00136426		PRESUMPTIVE VEILLONELLA SPECIES	6	0.00643777
				STAPHYLOCOCCUS HOMINIS	1	0.00327869		ENTEROBACTER CLOACAE COMPLEX	1	0.00136426		GRAM NEGATIVE ROD(S)	5	0.00536481
				STREPTOCOCCUS ANGINOSUS	1	0.00327869		ENTEROCOCCUS SP.	1	0.00136426		HAEMOPHILUS INFLUENZAE, BETA-LACTAMASE NEGATIVE	5	0.00536481
				STREPTOCOCCUS GALLOLYTICUS SSP. PASTEURIANUS (STREPTOCOCCUS BOVIS)	1	0.00327869		ESCHERICHIA HERMANNII	1	0.00136426		STREPTOCOCCUS ANGINOSUS	5	0.00536481
				STREPTOCOCCUS INFANTARIUS SSP. COLI (STREPTOCOCCUS BOVIS)	1	0.00327869		GRAM NEGATIVE ROD #1	1	0.00136426		ACINETOBACTER BAUMANNII COMPLEX	4	0.00429185
				STREPTOCOCCUS SALIVARIUS	1	0.00327869		PRESUMPTIVE VEILLONELLA SPECIES	1	0.00136426		AEROCOCCUS SPECIES	4	0.00429185
				VIRIDANS STREPTOCOCCI	1	0.00327869		PROBABLE MICROCOCCUS SPECIES	1	0.00136426		AEROMONAS HYDROPHILA	4	0.00429185
								PROPIONIBACTERIUM SPECIES	1	0.00136426		BETA STREPTOCOCCUS GROUP A	4	0.00429185
								RESEMBLING MICROCOCCUS/STOMATOCOCCUS SPECIES	1	0.00136426		CANDIDA DUBLINIENSIS	4	0.00429185
								SALMONELLA ENTERITIDIS	1	0.00136426		CANDIDA KRUSEI	4	0.00429185
								STREPTOCOCCUS PNEUMONIAE	1	0.00136426		ENTEROCOCCUS CASSELIFLAVUS	4	0.00429185
										0		ENTEROCOCCUS SP.	4	0.00429185
										0		FUSOBACTERIUM NUCLEATUM	4	0.00429185
										0		MORGANELLA MORGANII	4	0.00429185
										0		STENOTROPHOMONAS MALTOPHILIA	4	0.00429185
										0		STREPTOCOCCUS BOVIS	4	0.00429185
										0		ANAEROBIC GRAM NEGATIVE ROD(S)	3	0.00321888
										0		CLOSTRIDIUM PERFRINGENS	3	0.00321888
										0		CRYPTOCOCCUS NEOFORMANS	3	0.00321888
										0		FUSOBACTERIUM SPECIES	3	0.00321888
										0		GEMELLA SPECIES	3	0.00321888
										0		NEISSERIA SPECIES	3	0.00321888
										0		PANTOEA SPECIES	3	0.00321888
										0		PRESUMPTIVE CLOSTRIDIUM PERFRINGENS	3	0.00321888
										0		PRESUMPTIVE CLOSTRIDIUM SEPTICUM	3	0.00321888
										0		PROPIONIBACTERIUM SPECIES	3	0.00321888
										0		PROVIDENCIA STUARTII	3	0.00321888
										0		STAPHYLOCOCCUS LUGDUNENSIS	3	0.00321888
										0		STREPTOCOCCUS MITIS/ORALIS	3	0.00321888
										0		AEROCOCCUS VIRIDANS	2	0.00214592
										0		BETA STREPTOCOCCUS GROUP C	2	0.00214592
										0		BURKHOLDERIA CEPACIA GROUP	2	0.00214592
										0		CANDIDA KEFYR	2	0.00214592
										0		CANDIDA LUSITANIAE	2	0.00214592
										0		CANDIDA SPECIES	2	0.00214592
										0		ENTEROBACTER ASBURIAE	2	0.00214592
										0		GRAM NEGATIVE ROD #2	2	0.00214592
										0		HAEMOPHILUS SPECIES NOT INFLUENZAE	2	0.00214592
										0		LISTERIA MONOCYTOGENES	2	0.00214592
										0		NEISSERIA MENINGITIDIS	2	0.00214592
										0		PRESUMPTIVE PEPTOSTREPTOCOCCUS SPECIES	2	0.00214592
										0		PRESUMPTIVE STREPTOCOCCUS BOVIS	2	0.00214592
										0		RAOULTELLA PLANTICOLA	2	0.00214592
										0		SALMONELLA SPECIES	2	0.00214592
										0		STREPTOCOCCUS VESTIBULARIS	2	0.00214592
										0		ACHROMOBACTER SPECIES	1	0.00107296
										0		ACINETOBACTER BAUMANNII	1	0.00107296
										0		ACTINOMYCES SP.	1	0.00107296
										0		AEROCOCCUS URINAE	1	0.00107296
										0		ALPHA STREPTOCOCCI	1	0.00107296
										0		ANAEROBIC GRAM NEGATIVE ROD #2	1	0.00107296
										0		BACILLUS CEREUS/THURINGIENSIS	1	0.00107296
										0		BACTEROIDES DOREI/VULGATUS	1	0.00107296
										0		BACTEROIDES FRAGILIS	1	0.00107296
										0		BACTEROIDES SPECIES	1	0.00107296
										0		BREVIBACTERIUM CASEI	1	0.00107296
										0		CANDIDA GUILLIERMONDII	1	0.00107296
										0		CANDIDA RUGOSA	1	0.00107296
										0		CAPNOCYTOPHAGA SPECIES	1	0.00107296
										0		CLOSTRIDIUM RAMOSUM	1	0.00107296
										0		CLOSTRIDIUM SEPTICUM	1	0.00107296
										0		CLOSTRIDIUM SPECIES	1	0.00107296
										0		CORYNEBACTERIUM STRIATUM	1	0.00107296
										0		CORYNEBCATERIUM AMYCOLATUM	1	0.00107296
										0		CUPRIAVIDUS PAUCULUS	1	0.00107296
										0		DESULFOVIBRIO LEGALLII	1	0.00107296
										0		DOLOSIGRANULUM PIGRUM	1	0.00107296
										0		EIKENELLA CORRODENS	1	0.00107296
										0		ENTEROBACTER GERGOVIAE	1	0.00107296
										0		ENTEROBACTER SPECIES	1	0.00107296
										0		ENTEROCOCCUS AVIUM	1	0.00107296
										0		ENTEROCOCCUS GALLINARUM	1	0.00107296
										0		ENTEROCOCCUS RAFFINOSUS	1	0.00107296
										0		EXOPHIALA (WANGIELLA) DERMATITIDIS	1	0.00107296
										0		GRANULICATELLA ADIACENS	1	0.00107296
										0		HAEMOPHILUS PARAINFLUENZAE	1	0.00107296
										0		HAFNIA ALVEI	1	0.00107296
										0		KOCURIA KRISTINAE	1	0.00107296
										0		KOCURIA ROSEA	1	0.00107296
										0		LACTOBACILLUS CASEI/PARACASEI/ZEAE	1	0.00107296
										0		LACTOBACILLUS SALIVARIUS SS. SALIVARIUS	1	0.00107296
										0		LACTOCOCCUS SPECIES	1	0.00107296
										0		MOLD	1	0.00107296
										0		MYCOBACTERIUM TUBERCULOSIS COMPLEX	1	0.00107296
										0		NEISSERIA GONORRHOEAE	1	0.00107296
										0		NON-FERMENTER, NOT PSEUDOMONAS AERUGINOSA	1	0.00107296
										0		PASTEURELLA MULTOCIDA	1	0.00107296
										0		PASTEURELLA SPECIES	1	0.00107296
										0		PORPHYROMONAS SPECIES	1	0.00107296
										0		PRESUMPTIVE PROPIONIBACTERIUM ACNES	1	0.00107296
										0		PROTEUS VULGARIS	1	0.00107296
										0		PROTEUS VULGARIS GROUP	1	0.00107296
										0		PSEUDOMONAS FLUORESCENS	1	0.00107296
										0		PSEUDOMONAS MENDOCINA	1	0.00107296
										0		RESEMBLING MICROCOCCUS/STOMATOCOCCUS SPECIES	1	0.00107296
										0		ROSEOMONAS SPECIES	1	0.00107296
										0		SERRATIA LIQUEFACIENS	1	0.00107296
										0		SHIGELLA FLEXNERI	1	0.00107296
										0		SLACKIA EXIGUA	1	0.00107296
										0		STAPHYLOCOCCUS LENTUS	1	0.00107296
										0		STAPHYLOCOCCUS PSEUDINTERMEDIUS	1	0.00107296
										0		STAPHYLOCOCCUS SAPROPHYTICUS	1	0.00107296
										0		STAPHYLOCOCCUS WARNERI	1	0.00107296
										0		STREPTOCCUS SALIVARIUS GROUP	1	0.00107296
										0		STREPTOCOCCUS GORDONII	1	0.00107296
										0		STREPTOCOCCUS PARASANGUINIS	1	0.00107296
										0		STREPTOCOCCUS SANGUINIS	1	0.00107296
										0		VEILLONELLA SPECIES	1	0.00107296
										0		YEAST	1	0.00107296
